# Supplementary material for: Threshold-dependent negative autoregulation of PIF4 gene expression optimizes growth and fitness in Arabidopsis
Source: PLoS Genet. 2025 Aug 11;21(8):e1011758. doi: 10.1371/journal.pgen.1011758 (PMC12338842; doi:10.1371/journal.pgen.1011758)
Supplement: S1 Data — (XLSX) [file pgen.1011758.s008.xlsx]

## Sheet: Fig1
Fig 1.	PIF4 autoinhibits its expression depending on photoperiods
Fig 1A	WL
	Genotype	PIF4 area	Actin area	PIF4/ACTIN	PIF4 protein level (Normalized to WT)	FLAG area (top band)	FLAG/Actin	FLAG (Normalized to PIF4-OE1)
	WT	79534.1	50493.3	1.57514	1	10540.4	0.208749	0.271531
	PIF4-OE1	113331	51638	2.19471	1.39334	39698.5	0.768785	1
	PIF4-OE2	192712	49852.8	3.86561	2.45413	53352	1.07019	1.39205
Fig 1B	PIF4 transcript WL	Replicate1	Replicate2	Replicate3	Mean	Standard Deviation
	Genotype
	WT	0.88	1.045	1.088	1.00433	0.109801
	pif4-101	0.43	0.411	0.417	0.419333	0.00971253
	PIF4-OE1	11.958	13.751	11.749	12.486	1.10049
	PIF4-OE2	1.952	1.867	2.701	2.17333	0.458945
Fig 1D	GUS activity SD	Replicate1	Replicate2	Replicate3	Mean	Standard Deviation
	Genotype
	WT	3137.54	3417.79	3317.4	3290.91	141.991
	pif4-101	6405.64	6322.44	6573.9	6433.99	128.106
	PIF4-OE1	1039.22	1063.27	1084.46	1062.32	22.6349
	PIF4-OE2	713.826	781.952	777.199	757.659	38.0348
Fig 1E	GUS activity Hypocotyl	Replicate1	Replicate2	Replicate3	Mean	Standard Deviation
	Genotype
	WT	900.652	1063.78	1016.53	993.653	83.9346
	pif4-101	1576.63	1625.61	1680.51	1627.58	51.9678
	PIF4-OE1	689.282	659.04	719.991	689.437	30.4758
	PIF4-OE2	256.303	258.411	293.809	269.508	21.0717
	Cotyledon
	WT	739.236	646.288	612.22	665.915	65.7433
	pif4-101	1131.07	1035.4	1051.96	1072.81	51.1276
	PIF4-OE1	474.205	463.632	460.046	465.961	7.36089
	PIF4-OE2	105.945	150.367	123.58	126.631	22.3671
Fig 1G	GUS activity LD	Replicate1	Replicate2	Replicate3	Mean	Standard Deviation
	Genotype
	WT	6492.61	6686.11	6764.31	6647.68	139.869
	pif4-101	9783.08	9877.67	9595.22	9751.99	143.771
	PIF4-OE1	1362.1	1391.65	1338.74	1364.16	26.5171
	PIF4-OE2	896.633	865.429	879.647	880.57	15.6224
Fig 1H	GUS activity	Replicate1	Replicate2	Replicate3	Mean	Standard Deviation		Fig 1H	GUS activity	Replicate1	Replicate2	Replicate3	Mean	Standard Deviation			Fig 1H	GUS activity	Replicate1	Replicate2	Replicate3	Mean	Standard Deviation			Fig 1H	GUS activity	Replicate1	Replicate2	Replicate3	Mean	Standard Deviation
WT	0h	2468.02	2606.51	2618.44	2564.32	83.6129		pif4-101	0h	3533.71	3264.13	3274.76	3357.53	152.671			PIF4-OE1	0h	1019.01	1107.76	960.519	1029.09	74.1368			PIF4-OE2	0h	479.173	625.059	504.437	536.223	77.9644
	2h	3064.89	3160.33	3178.51	3134.58	61.0328			2h	3885.54	4545.85	4273.8	4235.06	331.852				2h	1259.47	1433.41	1294.94	1329.27	91.9131				2h	593.97	603.267	604.888	600.709	5.89201
	4h	3128.85	3710.73	3755.74	3531.77	349.67			4h	4202.13	4103.85	4723.51	4343.17	333.034				4h	1197.08	1263.03	1388.63	1282.92	97.3128				4h	692.495	654.722	753.386	700.201	49.7815
	8h	5585.97	7265.24	6402.73	6417.98	839.739			8h	6741.06	7445.72	7145.98	7110.92	353.64				8h	1412.96	1394.13	1602.75	1469.95	115.395				8h	894.132	789.417	863.968	849.172	53.9024
	16h	7879.88	7879.88	7434.33	7731.36	257.241			16h	7624.85	7697.89	8718.14	8013.63	611.221				16h	2685.07	2804.04	2734.1	2741.07	59.7905				16h	551.339	514.427	574.551	546.772	30.3212
	24h	11209.2	11447.1	12337	11664.4	594.472			24h	9008.06	10441.1	10335.2	9928.11	798.544				24h	4063.15	4192.67	4659.59	4305.14	313.724				24h	1179.45	1505.37	1457.84	1380.89	176.059
Fig 1I	GUS transcript
DAG	WT			pif4-101			PIF4-OE1			PIF4-OE2
3	0.82	0.979	1.245	0.404	0.287	0.393	0.509	0.558	0.353	1.32	0.387	0.591
4	1.103	1.267	2.164	1.023	0.765	1.305	0.125	0.146	0.209	0.551	1.257	0.56
5	2.687	2.898	1.97	7.274	6.922	7.323	2.016	1.565	1.986	0.283	0.942	0.418
6	6.032	6.654	5.48	7.168	7.518	7.336	1.184	1.062	1.009	0.056	0.053	0.056
DAG	WT (Mean)	WT (STD)	pif4-101 (Mean)	pif4-101 (STD)	PIF4-OE1 (Mean)	PIF4-OE1 (STD)	PIF4-OE2 (Mean)	PIF4-OE2 (STD)
3	1.01467	0.214733	0.361333	0.0646091	0.473333	0.186553	0.766	0.490501
4	1.51133	0.571143	1.031	0.270089	0.16	0.942755	0.789333	0.405036
5	2.51833	0.486449	7.173	0.218749	1.85567	0.454792	0.547667	0.34811
6	6.05533	0.587348	7.34067	0.175047	1.085	0.0897385	0.055	0.00173205
Fig 1L	Fold enrichment	Mock			Mock (Mean)	Mock (Standard deviation)		IP			IP (Mean)	IP (Standard deviation)
	A(E-Box)	1.09421	1.10193	0.829362	1.0085	0.155187		2.94427	3.22893	2.81751	2.9969	0.210702
	B (PBE-Box)	0.82732	1.29387	0.93419	1.01846	0.244426		1.12964	1.36442	1.9836	1.49255	0.441161
	C (E-Box)	1.18065	0.860088	0.984772	1.0085	0.161594		3.61162	2.71	3.06096	3.12753	0.454484
	D (G-Box)	0.979847	1.02649	0.994232	1.00019	0.0238845		6.58512	6.43048	6.89202	6.63587	0.234917
Fig 1N	GUS activity RL	Replicate1	Replicate2	Replicate3	Mean	Standard Deviation
	Genotype
	WT	4765.83	4724.47	4234.8	4575.03	295.373
	pif4-101	2785.99	2339.22	2679.88	2601.7	233.421
	PIF4-OE1	1924.9	1953.13	1979.99	1952.67	27.5453
	PIF4-OE2	853.312	889.645	882.452	875.136	19.2397
Fig 1O	RL
	Genotype	PIF4 area	Actin area	PIF4/ACTIN	PIF4 protein level (Normalized to WT)	FLAG area (top band)	FLAG/Actin	FLAG (Normalized to PIF4-OE1)
	WT	37791.2	29295.6	1.29	1	9421.04	0.321586	0.204597
	PIF4-OE1	96617.1	29900.8	3.23125	2.50485	46998	1.5718	1
	PIF4-OE2	128834	30500.7	4.22396	3.2744	78196.5	2.56376	1.6311
Fig 1P	PIF4 transcript RL	Replicate1	Replicate2	Replicate3	Mean	Standard Deviation
	Genotype
	WT	1.028	1.088	0.894	1.00333	0.0993244
	pif4-101	0.352	0.477	0.484	0.437667	0.074272
	PIF4-OE1	4.662	3.916	4.584	4.38733	0.410046
	PIF4-OE2	1.143	1.469	1.899	1.50367	0.37919

## Sheet: Fig2
Fig 2. A mathematical model of PIF4 autoregulation captures the experimental observations of hypocotyl growth and promoter activity
Fig 2B	The continuous curve was generated using the theoretical model, and the corresponding MATLAB code (https://matlab.mathworks.com/) is available via the provided GitHub link (https://github.com/krishanuphy/Negative_regulation_of_PIF4/blob/main/README.md)
Fig 2C	The continuous curve was generated using the theoretical model, and the corresponding MATLAB code is available via the provided GitHub link.
Fig 2D	The continuous curve was generated using the theoretical model, and the corresponding MATLAB code is available via the provided GitHub link.By following the instructions on GitHub and using the parameters listed in Table S1 and Table S2 for different genotypes, all the curves can be reproduced.
	These bar plots are generated from the theoretical model using the parameters listed in Table S1 and Table S2.	Fig 2E
		Genotype	GUS activity Normalised by WT
		WT	1
		pif4-101	1.20958
		PIF4-OE1	0.597206
		PIF4-OE2	0.406341
		Fig 2F
		Genotype	GUS activity Normalised by WT
		WT	1
		pif4-101	0.937782
		PIF4-OE1	0.66121
		PIF4-OE2	0.329744
		Fig 2G
		Genotype	Cotyledon GUS activity normalised by WT hypocotyl	Hypocotyl GUS activity normalised by WT hypocotyl
		WT	0.855119	1
		pif4-101	1.03872	1.20958
		PIF4-OE1	0.514171	0.597206
		PIF4-OE2	0.390403	0.406341

## Sheet: Fig3
Fig 3.	COP1/DET1 module promotes PIF4 autoinhibition
Fig 3B	GUS activity SD	Replicate1	Replicate2	Replicate3	Mean	Standard Deviation
	Genotype
	WT	3137.54	3417.79	3317.4	3290.91	141.991
	cop1-4	386.46	387.81	383.633	385.968	2.13149
	cop1-6	234.038	266.54	262.233	254.27	17.6533
	det1-1	1010.16	1012.93	1059.61	1027.57	27.7864
	35S:COP1	1546.13	1575.3	1559.03	1560.16	14.615
Fig 3C	PIF4 transcript WL	Replicate1	Replicate2	Replicate3	Mean	Standard Deviation
	Genotype
	WT	1.067	0.974	0.962	1.001	0.0574717
	cop1-4	0.284	0.278	0.3	0.287333	0.0113725
	cop1-6	0.073	0.061	0.057	0.0636667	0.00832666
	det1-1	0.115	0.12	0.113	0.116	0.00360555
	35S:COP1	0.576	0.668	0.646	0.63	0.0480416
Fig 3D	Theory SD
	Genotype	Value
	WT	1
	cop1-4	0.182
	35S:COP1	0.649
Fig 3E	WL
	Genotype	PIF4 area	Actin area	PIF4/ACTIN	PIF4 protein level (Normalized to WT)
	WT	33940	33450.6	1.01463	1
	cop1-4	12270.9	31420.4	0.390539	0.384908
	cop1-6	5582.18	33389.7	0.167182	0.164772
	det1-1	2110.58	32052.4	0.0658477	0.0648981
	35S:COP1	54161.6	33082.9	1.63715	1.61354
Fig 3G	GUS activity LD
	Genotype	Replicate1	Replicate2	Replicate3	Mean	Standard Deviation
	WT	7585.55	7472.4	7014.07	7357.34	302.619
	cop1-4	1867.74	1872.14	1624.61	1788.16	141.659
	cop1-6	1253.13	1120.88	1168.5	1180.84	66.9825
	det1-1	2231.44	2156.37	2342.08	2243.3	93.4203
	35S:COP1	3417.43	3255.42	3238.4	3303.75	98.8146
Fig 3H	Theory LD
	Genotype	Value
	WT	1
	cop1-4	0.141
	35S:COP1	0.489
Fig 3I	Hypocotyl length	value
	Genotype	8h	16h
	WT	4.2228	2.26911
	cop1-4	2.18985	1.41606
	35S:COP1	6.67839	2.71147
Fig 3J	GUS activity WT	Replicate1	Replicate2	Replicate3	Mean	Standard Deviation		Fig 3J	GUS activity	Replicate1	Replicate2	Replicate3	Mean	Standard Deviation		Fig 3J	GUS activity	Replicate1	Replicate2	Replicate3	Mean	Standard Deviation			Fig 1J	GUS activity	Replicate1	Replicate2	Replicate3	Mean	Standard Deviation			Fig 3J	GUS activity	Replicate1	Replicate2	Replicate3	Mean	Standard Deviation
	0hr	2468.02	2606.51	2618.44	2564.32	83.6129		cop1-4	0hr	517.493	521.721	506.45	515.221	7.88505		cop1-6	0hr	543.946	561.496	542.242	549.228	10.6587			det1-1	0hr	438.475	412.137	404.65	418.421	17.7664			35S:COP1	0hr	665.763	749.079	722.671	712.504	42.5784
	2hr	3064.89	3160.33	3178.51	3134.58	61.0328			2hr	723.396	803.123	777.547	768.022	40.7078			2hr	703.274	692.014	743.214	712.834	26.9055				2hr	657.226	824.754	680.542	720.84	90.7435				2hr	775.748	919.417	957.082	884.082	95.6918
	4hr	3128.85	3710.73	3755.74	3531.77	349.67			4hr	1049.25	1137.43	1070.84	1085.84	45.9613			4hr	877.015	1117.41	1210.12	1068.18	171.923				4hr	1210.4	1246.35	1274.58	1243.77	32.1669				4hr	753.136	754.588	777.97	761.898	13.9377
	8hr	5585.97	7265.24	6402.73	6417.98	839.739			8hr	1034.09	1074.23	1024.44	1044.26	26.4042			8hr	1413.04	1181.01	1446.57	1346.87	144.615				8hr	1352.58	1344.29	1403.96	1366.94	32.3247				8hr	2722.52	2611.74	2908.48	2747.58	149.947
	16hr	7879.88	7879.88	7434.33	7731.36	257.241			16hr	879.763	908.944	1124.38	971.03	133.607			16hr	2027.17	1969.21	1959.52	1985.3	36.5844				16hr	1097.49	1661.99	1576.04	1445.17	304.156				16hr	3456.19	3325.68	3144.53	3308.8	156.51
	24hr	11209.2	11447.1	12337	11664.4	594.472			24hr	1610.05	1836.09	1811.69	1752.61	124.059			24hr	1995.83	2011.91	1994.69	2000.81	9.6325				24hr	2237.67	2329.29	2395.68	2320.88	79.3401				24hr	7551.91	7759.33	7056.8	7456.01	360.951
Fig 3M	GUS activity RL	Replicate1	Replicate2	Replicate3	Mean	Standard Deviation
	Genotype
	WT	4765.83	4724.47	4234.8	4575.03	295.373
	cop1-4	459.682	426.402	419.684	435.256	21.4185
	cop1-6	309.998	381.483	392.124	361.202	44.6619
	det1-1	1875.08	1713.38	1847.44	1811.97	86.4921
	35S:COP1	1675.01	1641.96	1713.96	1676.98	36.0446
Fig 3N	Theory RL
	Genotype	Value
	WT	1
	cop1-4	0.141
	35S:COP1	0.513

## Sheet: Fig4
Fig 4.	PHYB negatively regulates PIF4 autoinhibition
Fig 4B	GUS activity SD
	Genotype	Replicate1	Replicate2	Replicate3	Mean	Standard Deviation
	WT	3572.58	3633.91	3527.21	3577.9	53.5511
	phyb-9	953.483	953.466	901.013	935.987	30.2887
	35S:PHYB	5138.43	5362.28	5415.43	5305.38	147.007
Fig 4C	Theory SD
	Genotype	Value1
	WT	1
	phyb-9	0.63
	35S:PHYB	1.57
Fig 4D
	Genotype	PIF4 area	Actin area	PIF4/ACTIN	PIF4 protein level (Normalized to WT)
	WT	108516	28093.2	3.8627	1
	35S:PHYB	88266.6	29282.9	3.01427	0.780354
	phyb-9	133781	23860.8	5.60672	1.4515
Fig 4E	PIF4 transcript	WL
	Genotype	Replicate1	Replicate2	Replicate3	Mean	Standard Deviation
	WT	1.108	0.921	0.979	1.00267	0.0957201
	phyb-9	6.798	6.57	5.948	6.43867	0.439956
	35S:PHYB	3.195	3.915	3.291	3.467	0.390937
Fig 4G	GUS activity LD
	Genotype	Replicate1	Replicate2	Replicate3	Mean	Standard Deviation
	WT	6492.61	6686.11	6764.31	6647.68	139.869
	phyb-9	2853.63	2789.04	2728.22	2790.29	62.7161
	35S:PHYB	9361.46	9237.09	9983.82	9527.46	400.084
Fig 4H	Theory LD
	Genotype	Value1
	WT	1
	phyb-9	0.463
	35S:PHYB	1.57
Fig 3I	Hypocotyl length
	Genotype	8h	16h
	WT	4.2228	2.26911
	phyb-9	8.65305	3.60694
	35S:PHYB	2.34745	1.40835
Fig 4K	GUS activity RL
	Genotype	Replicate1	Replicate2	Replicate3	Mean	Standard Deviation
	WT	2997.8	2806.84	2819.26	2874.63	106.847
	phyb-9	272.867	249.968	242.039	254.958	16.0085
	35S:PHYB	10085.7	10100.7	11172.1	10452.8	622.957
Fig 4L	Theory RL
	Genotype	Value1
	WT	1
	phyb-9	0.504
	35S:PHYB	1.546
Fig 4M	PIF4 transcript	RL
	Genotype	Replicate1	Replicate2	Replicate3	Mean	Standard Deviation
	WT	1.058	1.096	0.862	1.00533	0.125576
	phyb-9	1.523	1.542	1.344	1.46967	0.109244
	35S:PHYB	1.481	1.691	1.597	1.58967	0.105192

## Sheet: Fig5
Fig 5.	PIF4 protein level regulates PIF4 promoter activity in a temperature-dependent manner
Fig 5B	WL 22°C and 27°C SD
	Genotype	Replicate1	Replicate2	Replicate3	Mean	Standard Deviation
	WT 22°C	3633.91	3802.47	3527.21	3654.53	138.785
	pif4-101 22°C	6405.64	6322.44	6573.9	6433.99	128.106
	PIF4-OE1 22°C	1580.11	1512.47	1738.64	1610.41	116.087
	PIF4-OE2 22°C	742.089	997.274	1132.89	957.416	198.424
	WT 27°C	5556.19	5869.67	5330.31	5585.39	270.862
	pif4-101 27°C	3194.95	3426.11	2962.16	3194.41	231.977
	PIF4-OE1 27°C	2792.86	2735.95	2803.67	2777.49	36.3804
	PIF4-OE2 27°C	1504.88	1544.99	1617.28	1555.72	56.9648
Fig 5C	Theory WL 22°C and 27°C SD
	Genotype	Value
	WT 22°C	1
	pif4-101 22°C	1.20967
	PIF4-OE1 22°C	0.597149
	PIF4-OE2 22°C	0.406375
	WT 27°C	1.24491
	pif4-101 27°C	1.09006
	PIF4-OE1 27°C	0.993001
	PIF4-OE2 27°C	0.926803
Fig 5D	WL 22°C and 27°C
	Genotype	PIF4 area	Actin area	PIF4/ACTIN	PIF4 protein level (Normalized to WT)	FLAG area (top band)	FLAG/Actin	FLAG (Normalized to PIF4-OE1)
	WT 22°C	36082.1	9697	3.72096	1	10901.1	1.12417	0.453302
	PIF4-OE1 22°C	42510.1	10110.1	4.20473	1.13001	25072.5	2.47996	1
	PIF4-OE2 22°C	62322.2	9780.1	6.37235	1.71256	40809.8	4.17273	1.68258
	WT 27°C	78902.2	10801.6	7.30465	1.96311	21508.1	1.99119	0.802913
	PIF4-OE1 27°C	106547	9672.59	11.0154	2.96037	60238.3	6.22773	2.51123
	PIF4-OE2 27°C	126426	9176.71	13.7768	3.70249	77501.2	8.44542	3.40547
Fig 5E	SD_Hypocotyl GUS activity
	Genotype	Replicate1	Replicate2	Replicate3	Mean	Standard Deviation
	WT 22°C	1405.91	1280.76	1316.83	1334.5	64.4216
	pif4-101 22°C	2272.4	2188.53	2307.47	2256.13	61.117
	PIF4-OE1 22°C	802.601	796.488	725.554	774.881	42.8276
	PIF4-OE2 22°C	531.465	560.696	515.791	535.984	22.7909
	WT 27°C	3423.54	3663.06	3388.73	3491.77	149.353
	pif4-101 27°C	1180.19	1205.65	1037.4	1141.08	90.6862
	PIF4-OE1 27°C	1046.42	1042.14	1014.71	1034.43	17.2033
	PIF4-OE2 27°C	740.753	751.403	712.685	734.947	20.0012
Fig 5F	SD_Cotyledon GUS activity
	Genotype	Replicate1	Replicate2	Replicate3	Mean	Standard Deviation
	WT 22°C	715.028	788.853	961.022	821.634	126.231
	pif4-101 22°C	1757.57	1731.14	1859.43	1782.71	67.7399
	PIF4-OE1 22°C	666.708	654.191	615.649	645.516	26.6117
	PIF4-OE2 22°C	297.007	328.27	314.261	313.179	15.6593
	WT 27°C	1837.27	1834.11	2270.37	1980.58	250.971
	pif4-101 27°C	971.729	996.935	982.732	983.799	12.637
	PIF4-OE1 27°C	1034.49	1008.56	992.111	1011.72	21.3672
	PIF4-OE2 27°C	200.786	251.268	212.524	221.526	26.4173
Fig 1G	GUS activity	Replicate1	Replicate2	Replicate3	Mean	Standard Deviation		Fig 1G	GUS activity	Replicate1	Replicate2	Replicate3	Mean	Standard Deviation		Fig 1G	GUS activity	Replicate1	Replicate2	Replicate3	Mean	Standard Deviation		Fig 1G	GUS activity	Replicate1	Replicate2	Replicate3	Mean	Standard Deviation
22°C-27°C	0h	4649.82	5211.45	5167.58	5009.62	312.362		22°C-27°C	0h	5240.62	5710.53	5652.89	5534.68	256.287		22°C-27°C	0h	2033.15	1807.24	1869.59	1903.33	116.671		22°C-27°C	0h	699.745	957.07	764.076	806.963	133.916
WT	4h	6232.4	6235.61	6322.66	6263.55	51.2107		pif4-101	4h	7472.07	7433.8	7580.6	7495.49	76.1543		PIF4-OE1	4h	2156.13	2130.06	2178.34	2154.84	24.1651		PIF4-OE2	4h	1233.09	1162.92	1125.77	1173.93	54.5017
	8h	8685.73	8960.96	8328.08	8658.26	317.336			8h	8141.2	8013.38	8191.67	8115.42	91.8965			8h	2230.99	1682.37	2190.57	2034.64	305.747			8h	1151.05	1259.35	1341.46	1250.62	95.507
	16h	9606.73	10366.9	8253.13	9408.91	1070.66			16h	12069.8	12784	12631	12494.9	376.031			16h	3138.37	3318.64	3109.3	3188.77	113.406			16h	1289.66	1226.2	1349.9	1288.59	61.855
	24h	9549.5	8713	9201.47	9154.66	420.209			24h	8923.75	9652.68	9925.39	9500.61	517.849			24h	2658.88	2735.98	2888.63	2761.16	116.929			24h	689.357	1043.25	1174.37	968.993	250.887
Fig 5I	SD_GUS activity
	Genotype	Replicate1	Replicate2	Replicate3	Mean	Standard Deviation
	WT 22°C	3633.91	3802.47	3527.21	3654.53	138.785
	phyb9 22°C	853.483	953.466	901.013	902.654	50.0118
	35S:PHYB 22°C	5138.43	5415.43	4919.78	5157.88	248.397
	WT 27°C	5556.19	5869.67	5330.31	5585.39	270.862
	phyb9 27°C	1985.25	2568.75	2286.66	2280.22	291.804
	35S:PHYB 27°C	9038.88	9286.75	9025.21	9116.94	147.213
Fig 5J	Theory SD_GUS activity
	Genotype	Value
	WT 22°C	1
	phyb9 22°C	0.627743
	35S:PHYB 22°C	1.53372
	WT 27°C	1.24491
	phyb9 27°C	0.959067
	35S:PHYB 27°C	1.63646

## Sheet: Fig6
Fig 6. Dynamics of PIF4 protein accumulation and autoinhibition in response to temperature
																					Relative PIF4 protein level
Fig 6A and B									Please note that Replicate 2 is not in the manuscript figure.								22°C	22°C			22°C							27°C
		Genotype	PIF4 area	Actin area	PIF4/Actin	WT 22SD ZT0 Control rep1	Normalized with WT 22SD ZT0			Genotype	PIF4 area	Actin area	PIF4/Actin	WT 22SD ZT0 Control rep2	Normalized with WT 22SD ZT0		Replicate1	Replicate2			WT	REP1	REP2	AVG	STD	SEM		WT	REP1	REP2	AVG	STD	SEM
	Rep1	WT 22°C 0h	34176.6	19988.9	1.70978	1.70978	1		Rep2	WT 22°C 0h	60244.6	26423.1	2.28	2.28	1		1	1			0 h	1	1	1	0	0		0 h	1.6	1.27	1.435	0.165	0.11669
	Rep1	WT 22°C 2h	36526.5	18418.2	1.98317	1.70978	1.15		Rep2	WT 22°C 2h	75870.1	28646.8	2.64847	2.28	1.16		1.15	1.16			2 h	1.15	1.16	1.155	0.005	0.00353607		2 h	1.85	1.65	1.75	0.1	0.0707214
	Rep1	WT 22°C 4h	41502.1	17442.9	2.37932	1.70978	1.39		Rep2	WT 22°C 4h	83543.8	29679.7	2.81485	2.28	1.23		1.39	1.23			4h	1.39	1.23	1.31	0.08	0.0565771		4h	1.48	1.34	1.41	0.07	0.049505
	Rep1	WT 22°C 8h	31894.1	15811.1	2.0172	1.70978	1.17		Rep2	WT 22°C 8h	64593.1	30689.7	2.10472	2.28	0.92		1.17	0.92			8h	1.17	0.92	1.045	0.125	0.0884017		8h	1.54	1.4	1.47	0.07	0.049505
	Rep1	WT 22°C 16h	28860.3	16532.8	1.74564	1.70978	1.02		Rep2	WT 22°C 16h	47670.1	30006.1	1.58868	2.28	0.69		1.02	0.69			16h	1.02	0.69	0.855	0.165	0.11669		16h	1.97	1.74	1.855	0.115	0.0813296
	Rep1	WT 22°C 24h	30468.2	17022.6	1.78986	1.70978	1.04		Rep2	WT 22°C 24h	52084	26662.3	1.95347	2.28	0.85		1.04	0.85			24h	1.04	0.85	0.945	0.095	0.0671853		24h	1.89	1.22	1.555	0.335	0.236917
																	27°C	27°C
			PIF4	Actin	PIF4/Actin	WT 22SD ZT0 Control rep1	Normalized with WT 22SD ZT0				PIF4	Actin	PIF4/Actin	WT 22SD ZT0 Control rep1	Normalized with WT 22SD ZT0		Replicate1	Replicate2
	Rep1	WT 27°C 0h	80278.6	29280	2.74176	1.70978	1.6		Rep2	WT 27°C 0h	68464.8	23535.2	2.90904	2.28	1.27		1.6	1.27
	Rep1	WT 27°C 2h	92070.7	29081.5	3.16595	1.70978	1.85		Rep2	WT 27°C 2h	93685.6	24778.5	3.78093	2.28	1.65		1.85	1.65
	Rep1	WT 27°C 4h	75895.2	29873.8	2.54053	1.70978	1.48		Rep2	WT 27°C 4h	72037.7	23415.3	3.07652	2.28	1.34		1.48	1.34
	Rep1	WT 27°C 8h	82867.4	31348.8	2.6434	1.70978	1.54		Rep2	WT 27°C 8h	80152.8	24959.6	3.2113	2.28	1.4		1.54	1.4
	Rep1	WT 27°C 16h	89137.8	26437.7	3.37161	1.70978	1.97		Rep2	WT 27°C 16h	92427.7	23230.7	3.97868	2.28	1.74		1.97	1.74
	Rep1	WT 27°C 24h	82936.8	25593.7	3.24052	1.70978	1.89		Rep2	WT 27°C 24h	56559.1	20236.1	2.79496	2.28	1.22		1.89	1.22
																					Relative PIF4 protein level
Fig 6A and C																	22°C	22°C			22°C							27°C
			PIF4 area	Actin area	PIF4/Actin	WT 22SD ZT0 Control rep1	Normalized with WT 22SD ZT0			Genotype	PIF4 area	Actin area	PIF4/Actin	WT 22SD ZT0 Control rep2	Normalized with WT 22SD ZT0		Replicate1	Replicate2			PIF4-OE2	REP1	REP2	AVG	STD	SEM		PIF4-OE2	REP1	REP2	AVG	STD	SEM
	Rep1	PIF4-OE2 22°C 0h	75717.7	20912.2	3.62074	1.70978	2.11		Rep2	PIF4-OE2 22°C 0h	96561.8	25960.3	3.7196	2.28	1.63		2.11	1.63			0 h	2.11	1.63	1.87	0.24	0.169731		0 h	2.71	1.86	2.285	0.425	0.300566
	Rep1	PIF4-OE2 22°C 2h	101724	20769.1	4.89786	1.70978	2.86		Rep2	PIF4-OE2 22°C 2h	115200	29068.8	3.96301	2.28	1.73		2.86	1.73			2 h	2.86	1.73	2.295	0.565	0.399576		2 h	3.11	2.52	2.815	0.295	0.208628
	Rep1	PIF4-OE2 22°C 4h	135482	20507.5	6.60649	1.70978	3.86		Rep2	PIF4-OE2 22°C 4h	129391	27034.6	4.78611	2.28	2.09		3.86	2.09			4h	3.86	2.09	2.975	0.885	0.625884		4h	4.28	3.17	3.725	0.555	0.392504
	Rep1	PIF4-OE2 22°C 8h	142211	19785.4	7.18765	1.70978	4.2		Rep2	PIF4-OE2 22°C 8h	138666	23025.7	6.02224	2.28	2.64		4.2	2.64			8h	4.2	2.64	3.42	0.78	0.551627		8h	2.88	2.5	2.69	0.19	0.134371
	Rep1	PIF4-OE2 22°C 16h	80846.4	22073.8	3.66256	1.70978	2.14		Rep2	PIF4-OE2 22°C 16h	119991	30026.6	3.99615	2.28	1.75		2.14	1.75			16h	2.14	1.75	1.945	0.195	0.137907		16h	2.49	1.93	2.21	0.28	0.19802
	Rep1	PIF4-OE2 22°C 24h	111349	22444.3	4.96115	1.70978	2.9		Rep2	PIF4-OE2 22°C 24h	125920	30469.5	4.13266	2.28	1.81		2.9	1.81			24h	2.9	1.81	2.355	0.545	0.385431		24h	2.27	1.89	2.08	0.19	0.134371
																	27°C	27°C
			PIF4	Actin	PIF4/Actin	WT 22SD ZT0 Control rep1	Normalized with WT 22SD ZT0				PIF4	Actin	PIF4/Actin	WT 22SD ZT0 Control rep1	Normalized with WT 22SD ZT0		Replicate1	Replicate2
	Rep1	PIF4-OE2 27°C 0h	119555	25721.3	4.64811	1.70978	2.71		Rep2	PIF4-OE2 27°C 0h	118083	27755.1	4.25448	2.28	1.86		2.71	1.86
	Rep1	PIF4-OE2 27°C 2h	151407	28462.8	5.31947	1.70978	3.11		Rep2	PIF4-OE2 27°C 2h	149634	26042	5.74586	2.28	2.52		3.11	2.52
	Rep1	PIF4-OE2 27°C 4h	199125	27206.2	7.3191	1.70978	4.28		Rep2	PIF4-OE2 27°C 4h	192679	26647.2	7.23073	2.28	3.17		4.28	3.17
	Rep1	PIF4-OE2 27°C 8h	141590	28715.5	4.93077	1.70978	2.88		Rep2	PIF4-OE2 27°C 8h	159382	27927.1	5.70708	2.28	2.5		2.88	2.5
	Rep1	PIF4-OE2 27°C 16h	124224	29168.6	4.25884	1.70978	2.49		Rep2	PIF4-OE2 27°C 16h	127053	28780.7	4.41454	2.28	1.93		2.49	1.93
	Rep1	PIF4-OE2 27°C 24h	99397.8	25545.3	3.89104	1.70978	2.27		Rep2	PIF4-OE2 27°C 24h	117984	27369.9	4.31073	2.28	1.89		2.27	1.89
Fig 6D	GUS activity								Fig 6E	GUS activity
	Genotype	Replicate1	Replicate2	Replicate3	Mean	Standard Deviation				Genotype	Replicate1	Replicate2	Replicate3	Mean	Standard Deviation
	WT 22°C 0h	2957.75	3476.16	3041.07	3158.33	278.386				PIF4-OE2 22°C 0h	349.347	352.438	354.667	352.151	2.6718
	WT 22°C 2h	3780.41	3795.19	3753.34	3776.31	21.2221				PIF4-OE2 22°C 2h	394.345	406.818	405.582	402.248	6.87237
	WT 22°C 4h	4280.22	4178.3	4238.05	4232.19	51.2113				PIF4-OE2 22°C 4h	369.709	378.537	372.527	373.591	4.50921
	WT 22°C 8h	5388.98	5539.51	5300.91	5409.8	120.655				PIF4-OE2 22°C 8h	460.723	453.703	459.434	457.953	3.73664
	WT 22°C 16h	3844.19	3720.8	3855.98	3806.99	74.8763				PIF4-OE2 22°C 16h	531.409	518.064	516.11	521.861	8.32642
	WT 22°C 24h	4493.49	4662.34	4697.58	4617.8	109.09				PIF4-OE2 22°C 24h	329.004	306.914	315.691	317.203	11.1227
	WT 27°C 0h	5427.33	5561.73	5648.08	5545.71	111.24				PIF4-OE2 27°C 0h	955.312	921.159	986.124	954.199	32.4965
	WT 27°C 2h	6408.77	6409.33	6237.61	6351.9	98.9824				PIF4-OE2 27°C 2h	747.43	738.311	732.438	739.393	7.55427
	WT 27°C 4h	8441.22	8624.14	8412.11	8492.49	114.938				PIF4-OE2 27°C 4h	673.546	680.781	673.546	675.957	4.17721
	WT 27°C 8h	6688.82	6735.42	6800.32	6741.52	56.0018				PIF4-OE2 27°C 8h	770.721	747.105	747.105	754.977	13.6349
	WT 27°C 16h	5799.86	5659.49	5514.68	5658.01	142.594				PIF4-OE2 27°C 16h	894.895	866.547	868.406	876.616	15.8572
	WT 27°C 24h	6862.77	7714.8	7626.47	7401.35	468.504				PIF4-OE2 27°C 24h	905.302	987.902	972.581	955.262	43.9393
Fig 6F	The continuous curve was generated using the theoretical model, and the corresponding MATLAB code (https://matlab.mathworks.com/) is available via the provided GitHub link (https://github.com/krishanuphy/Negative_regulation_of_PIF4/blob/main/README.md). By following the instructions on GitHub and using the parameters listed in Table S1 and Table S3 for different genotypes, all the curves can be r…
Fig 6G	The continuous curve was generated using the theoretical model, and the corresponding MATLAB code is available via the provided GitHub link.By following the instructions on GitHub and using the parameters listed in Table S1 and Table S3 for different genotypes, all the curves can be reproduced.
Fig 6H	The continuous curve was generated using the theoretical model, and the corresponding MATLAB code is available via the provided GitHub link.By following the instructions on GitHub and using the parameters listed in Table S1 and Table S3 for different genotypes, all the curves can be reproduced.

## Sheet: Fig 7A
Fig 7A	YUC8
			2^-(∆∆Ct)/fold-change
		Biological replicates	22°C	27°C	Mean	SD
	Col-0	R1	0.99795	2.06027
		R1	1.05099	2.17761
		R3	0.953442	1.92203	2.05331	0.12793
	pif4-101	R1	0.444596	0.754642
		R1	0.480637	0.74589
		R3	0.582712	0.811729	0.770754	0.0357546
	PIF4-OE1	R1	7.36857	3.79659
		R1	7.62145	5.01482
		R3	7.62314	5.48064	4.76402	0.869588
	PIF4-OE2	R1	16.5938	7.65322
		R1	17.0834	7.38377
		R3	14.9663	6.35882	7.13194	0.682962

## Sheet: Fig 7B
	IAA29
			2^-(∆∆Ct)/fold-change
		Biological replicates	22°C	27°C	Mean	SD
	Col-0	R1	1.05451	2.22009
		R1	0.900278	2.58843
		R3	1.05335	2.40426	2.40426	0.184166
	pif4-101	R1	0.177771	0.331174
		R1	0.199608	0.283267
		R3	0.200838	0.283267	0.299236	0.0276594
	PIF4-OE1	R1	2.6515	1.10433
		R1	2.94434	0.958109
		R3	2.75222	0.894371	0.985604	0.107647
	PIF4-OE2	R1	1.3861	0.156295
		R1	0.992802	0.141518
		R3	1.05877	0.154577	0.150797	0.00808167

## Sheet: Fig 7C
	Rosette bioimass (gm)
	Col-0		pif4-101		PIF4-OE1		PIF4-OE2
Pl. No.	SD	LD	SD	LD	SD	LD	SD	LD
1	24.3	78.1	13.1	108.3	8.3	45.4	6.7	25.6
2	22.7	70.4	14.3	102.4	11.4	52.7	8	19.3
3	31.1	61.1	15.2	102.5	10.8	36.5	8.5	29.4
4	29.2	74.1	13.6	89.3	9.5	41.7	8.8	20.3
5	27.2	68.4	16.1	96.8	10	51.3	8.7	32
6	24.7	73.1	14.7		8.8	51.7	7.2	22.5
7	32.5	66.7	20.8		7.2	44	7
8			14.3		10.5	45.5	7.1
9			14.1			51.2	6
10			12.4				7.9
11			15

## Sheet: Fig 7D
			Rosette bioimass (gm)
		Col-0		pif4-101		PIF4-OE1		PIF4-OE2
	Pl. No.	22°C SD	27°C SD	22°C SD	27°C SD	22°C SD	27°C SD	22°C SD	27°C SD
	1	22.6	30.5	12.1	49.7	7.9	25.4	7.5	6.6
	2	21.1	31.2	14.3	51.9	12	20.6	7.2	7.5
	3	21.8	29.6	16.3	40.2	9.6	26.8	7.5	7.2
	4	18.1	34.5	14.6	51.1	10.4	28.3	9.6	5
	5	23.5	32.1	16	49.4	10.4	31.6	7.9	7.6
	6	22.9	30.5	14.6		8.4	19.8	8.2	6.9
	7	19.6		20.1		8	26.2	8	6.8
	8	24.2		13.5		10	31.6	6.8
	9	25.2		15.2				6.2
	10			12.5				7.1
	11			14.5

[truncated: 12 more sheets: Fig 7E, Fig 7F, S1 Fig, S2 Fig, S3 Fig, S4 Fig, S5 Fig, S6 Fig, Fig S6L, Fig S6M, Fig S6N, Fig S6O]
